# Supplementary material for: scooby: modeling multimodal genomic profiles from DNA sequence at single-cell resolution
Source: Nat Methods. 2025 Oct 22;22(11):2275–85. doi: 10.1038/s41592-025-02854-5 (PMC12615262; doi:10.1038/s41592-025-02854-5)
Supplement: Supplementary file 4 — Matching of the Borzoi output tracks to cell types in the OneK1K dataset. [file 41592_2025_2854_MOESM4_ESM.csv]

	Borzoi tracks
B cell	['RNA:B cell female adult (27 years) and female adult (43 years)', 'RNA:naive B cell', 'RNA:naive B cell', 'RNA:with multiple sclerosis; naive B cell', 'RNA:B cell male adult (37 years)', 'RNA:with multiple sclerosis; naive B cell', 'RNA:with multiple sclerosis; naive B cell', 'RNA:naive B cell']
CD4+ T cell	['RNA:CD4-positive, alpha-beta T cell male adult (20 years)', 'RNA:with multiple sclerosis; naive thymus-derived CD4-positive, alpha-beta T cell', 'RNA:with multiple sclerosis; naive thymus-derived CD4-positive, alpha-beta T cell', 'RNA:with multiple sclerosis; naive thymus-derived CD4-positive, alpha-beta T cell', 'RNA:naive thymus-derived CD4-positive, alpha-beta T cell', 'RNA:activated naive C…
CD4+ TCM cell	['RNA:CD4-positive, alpha-beta memory T cell male adult (43 years)', 'RNA:CD4-positive, alpha-beta memory T cell', 'RNA:CD4-positive, alpha-beta memory T cell', 'RNA:CD4-positive, alpha-beta memory T cell male adult (43 years)', 'RNA:with multiple sclerosis; CD4-positive, alpha-beta memory T cell', 'RNA:activated CD4-positive, alpha-beta memory T cell male adult (43 years)', 'RNA:CD4-positive, al…
CD4+ TEM cell	['RNA:CD4-positive, alpha-beta memory T cell male adult (43 years)', 'RNA:CD4-positive, alpha-beta memory T cell', 'RNA:CD4-positive, alpha-beta memory T cell', 'RNA:CD4-positive, alpha-beta memory T cell male adult (43 years)', 'RNA:with multiple sclerosis; CD4-positive, alpha-beta memory T cell', 'RNA:activated CD4-positive, alpha-beta memory T cell male adult (43 years)', 'RNA:CD4-positive, al…
CD4+ CTL cell	['RNA:activated naive CD4-positive, alpha-beta T cell male adult (43 years)', 'RNA:activated CD4-positive, alpha-beta T cell male adult (20 years) treated with anti-CD3 and anti-CD28 coated beads', 'RNA:activated naive CD4-positive, alpha-beta T cell male adult (43 years)', 'RNA:stimulated activated CD4-positive, alpha-beta T cell male adult (20 years) treated with 10 ng/mL Interleukin-2, anti-CD…
CD8+ T cell	['RNA:CD8-positive, alpha-beta memory T cell', 'RNA:CD8-positive, alpha-beta T cell male adult (21 years)', 'RNA:naive thymus-derived CD8-positive, alpha-beta T cell', 'RNA:with multiple sclerosis; naive thymus-derived CD8-positive, alpha-beta T cell', 'RNA:naive thymus-derived CD8-positive, alpha-beta T cell', 'RNA:with multiple sclerosis; naive thymus-derived CD8-positive, alpha-beta T cell', '…
CD8+ TCM cell	['RNA:CD8-positive, alpha-beta memory T cell', 'RNA:activated CD8-positive, alpha-beta memory T cell male adult (30 years)', 'RNA:CD8-positive, alpha-beta memory T cell', 'RNA:CD8-positive, alpha-beta memory T cell', 'RNA:activated CD8-positive, alpha-beta memory T cell male adult (30 years)', 'RNA:CD8-positive, alpha-beta memory T cell male adult (30 years)', 'RNA:with multiple sclerosis; CD8-po…
CD8+ TEM cell	['RNA:CD8-positive, alpha-beta memory T cell', 'RNA:activated CD8-positive, alpha-beta memory T cell male adult (30 years)', 'RNA:CD8-positive, alpha-beta memory T cell', 'RNA:CD8-positive, alpha-beta memory T cell', 'RNA:activated CD8-positive, alpha-beta memory T cell male adult (30 years)', 'RNA:CD8-positive, alpha-beta memory T cell male adult (30 years)', 'RNA:with multiple sclerosis; CD8-po…
NK cell	['RNA:with multiple sclerosis; immature natural killer cell', 'RNA:natural killer cell male adult (37 years)', 'RNA:immature natural killer cell', 'RNA:with multiple sclerosis; immature natural killer cell', 'RNA:with multiple sclerosis; immature natural killer cell', 'RNA:immature natural killer cell', 'RNA:immature natural killer cell']
CD56+ NK cell	['RNA:with multiple sclerosis; immature natural killer cell', 'RNA:natural killer cell male adult (37 years)', 'RNA:immature natural killer cell', 'RNA:with multiple sclerosis; immature natural killer cell', 'RNA:with multiple sclerosis; immature natural killer cell', 'RNA:immature natural killer cell', 'RNA:immature natural killer cell']
hematopoietic precursor cell	['RNA:hematopoietic multipotent progenitor cell']
memory B cell	['RNA:IgD-negative memory B cell', 'RNA:IgD-negative memory B cell', 'RNA:with multiple sclerosis; IgD-negative memory B cell', 'RNA:IgD-negative memory B cell', 'RNA:IgD-negative memory B cell', 'RNA:with multiple sclerosis; IgD-negative memory B cell']
monocyte	['RNA:CD14-positive monocyte female', 'RNA:with multiple sclerosis; CD14-positive monocyte', 'RNA:CD14-positive monocyte', 'RNA:CD14-positive monocyte', 'RNA:with multiple sclerosis; CD14-positive monocyte', 'RNA:CD14-positive monocyte male adult (37 years)', 'RNA:with multiple sclerosis; CD14-positive monocyte', 'RNA:CD14-positive monocyte']
CD16+ monocyte	['RNA:CD14-positive monocyte female', 'RNA:with multiple sclerosis; CD14-positive monocyte', 'RNA:CD14-positive monocyte', 'RNA:CD14-positive monocyte', 'RNA:with multiple sclerosis; CD14-positive monocyte', 'RNA:CD14-positive monocyte male adult (37 years)', 'RNA:with multiple sclerosis; CD14-positive monocyte', 'RNA:CD14-positive monocyte']
Treg memory	['RNA:CD4-positive, CD25-positive, alpha-beta regulatory T cell', 'RNA:with multiple sclerosis; CD4-positive, CD25-positive, alpha-beta regulatory T cell', 'RNA:CD4-positive, CD25-positive, alpha-beta regulatory T cell', 'RNA:with multiple sclerosis; CD4-positive, CD25-positive, alpha-beta regulatory T cell', 'RNA:CD4-positive, CD25-positive, alpha-beta regulatory T cell', 'RNA:with multiple scle…
dendritic cell	['RNA:CD14-positive monocyte female', 'RNA:with multiple sclerosis; CD14-positive monocyte', 'RNA:CD14-positive monocyte', 'RNA:CD14-positive monocyte', 'RNA:with multiple sclerosis; CD14-positive monocyte', 'RNA:CD14-positive monocyte male adult (37 years)', 'RNA:with multiple sclerosis; CD14-positive monocyte', 'RNA:CD14-positive monocyte']
